# Supplementary material for: Targeting Wnt signaling for improved glioma immunotherapy
Source: Front Immunol. 2024 Feb 21;15:1342625. doi: 10.3389/fimmu.2024.1342625 (PMC10915090; doi:10.3389/fimmu.2024.1342625)
Supplement: Supplementary file 2 [file Table_2.xlsx]

## Sheet: Glioma PBT treated by ICG-001 _
GSEA Hallmark Gene set term ID	p-Value	FDR-adjusted p-Value	Number of Genes in Term	Number of Genes that are also in this Filter or Cluster	Number of Up-regulated genes	Number of Down-regulated genes
HALLMARK_XENOBIOTIC_METABOLISM	0.0038	0.14307	200	15	3	12
HALLMARK_EPITHELIAL_MESENCHYMAL_TRANSITION	0.00681	0.14307	200	6	1	5
HALLMARK_HYPOXIA	0.01102	0.15428	200	13	2	11
HALLMARK_TNFA_SIGNALING_VIA_NFKB	0.01892	0.17583	200	10	1	9
HALLMARK_KRAS_SIGNALING_UP	0.02198	0.17583	200	7	2	5
HALLMARK_HEME_METABOLISM	0.12383	0.43712	200	4	0	4
HALLMARK_COMPLEMENT	0.15386	0.43712	200	7	2	5
HALLMARK_HEDGEHOG_SIGNALING	0.18344	0.43712	36	1	0	1
HALLMARK_MYOGENESIS	0.20098	0.43712	200	4	0	4
HALLMARK_PI3K_AKT_MTOR_SIGNALING	0.20841	0.43712	105	7	3	4
HALLMARK_GLYCOLYSIS	0.21468	0.43712	200	8	2	6
HALLMARK_CHOLESTEROL_HOMEOSTASIS	0.21754	0.43712	74	3	2	1
HALLMARK_INTERFERON_GAMMA_RESPONSE	0.23816	0.43712	200	7	3	4
HALLMARK_DNA_REPAIR	0.29674	0.43712	150	5	0	5
HALLMARK_MYC_TARGETS_V2	0.30378	0.43712	58	2	0	2
HALLMARK_ANGIOGENESIS	0.33357	0.43712	36	1	0	1
HALLMARK_APICAL_JUNCTION	0.33476	0.43712	200	4	1	3
HALLMARK_IL2_STAT5_SIGNALING	0.37286	0.43712	200	6	0	6
HALLMARK_MYC_TARGETS_V1	0.37739	0.43712	200	5	0	5
HALLMARK_UV_RESPONSE_DN	0.38263	0.43712	144	3	1	2
HALLMARK_ESTROGEN_RESPONSE_LATE	0.4271	0.43712	200	4	1	3
HALLMARK_P53_PATHWAY	0.43712	0.43712	200	3	2	1
HALLMARK_IL6_JAK_STAT3_SIGNALING	0.4723	0.4723	87	4	1	3
HALLMARK_MTORC1_SIGNALING	0.50587	0.50587	200	9	1	8
HALLMARK_ESTROGEN_RESPONSE_EARLY	0.54004	0.54004	200	3	0	3
HALLMARK_REACTIVE_OXYGEN_SPECIES_PATHWAY	0.54004	0.54004	49	3	1	2
HALLMARK_TGF_BETA_SIGNALING	0.55678	0.55678	54	1	0	1
HALLMARK_APOPTOSIS	0.55839	0.55839	161	4	2	2
HALLMARK_UV_RESPONSE_UP	0.58742	0.58742	158	3	0	3
HALLMARK_ADIPOGENESIS	0.62719	0.62719	200	7	1	6
HALLMARK_KRAS_SIGNALING_DN	0.62955	0.62955	200	2	0	2
HALLMARK_SPERMATOGENESIS	0.67254	0.67254	135	3	2	1
HALLMARK_INTERFERON_ALPHA_RESPONSE	0.70582	0.70582	97	1	1	0
HALLMARK_INFLAMMATORY_RESPONSE	0.7443	0.7443	200	3	0	3
HALLMARK_COAGULATION	0.76175	0.76175	138	2	1	1
HALLMARK_BILE_ACID_METABOLISM	0.76175	0.76175	112	2	1	1
HALLMARK_UNFOLDED_PROTEIN_RESPONSE	0.80515	0.80515	113	1	0	1
HALLMARK_OXIDATIVE_PHOSPHORYLATION	0.81506	0.81506	200	8	4	4
HALLMARK_ALLOGRAFT_REJECTION	0.90348	0.90348	200	7	2	5
HALLMARK_PEROXISOME	0.94409	0.94409	104	1	0	1
HALLMARK_G2M_CHECKPOINT	0.97368	0.97368	200	2	1	1
HALLMARK_E2F_TARGETS	0.98487	0.98487	200	2	1	1
HALLMARK_FATTY_ACID_METABOLISM	0.99604	0.99604	158	2	0	2
