# Supplementary material for: Targeting Wnt signaling for improved glioma immunotherapy
Source: Front Immunol. 2024 Feb 21;15:1342625. doi: 10.3389/fimmu.2024.1342625 (PMC10915090; doi:10.3389/fimmu.2024.1342625)
Supplement: Supplementary file 3 [file Table_3.xlsx]

## Sheet: Glioma NanoString nCounte Mouse
GSEA Hallmark Gene set term ID	p-Value	FDR-adjusted p-Value	Number of Genes in Term	Number of Genes that are also in this Filter or Cluster	Number of Up-regulated genes	Number of Down-regulated genes
HALLMARK_INTERFERON_GAMMA_RESPONSE	1.9e-05	0.00086	214	69	69	0
HALLMARK_PROTEIN_SECRETION	0.01983	0.34122	95	6	5	1
HALLMARK_APOPTOSIS	0.02947	0.34122	161	30	24	6
HALLMARK_EPITHELIAL_MESENCHYMAL_TRANSITION	0.03894	0.34122	188	22	21	1
HALLMARK_CHOLESTEROL_HOMEOSTASIS	0.04498	0.34122	75	7	5	2
HALLMARK_INTERFERON_ALPHA_RESPONSE	0.05729	0.34122	99	25	25	0
HALLMARK_INFLAMMATORY_RESPONSE	0.05848	0.34122	193	52	49	3
HALLMARK_KRAS_SIGNALING_UP	0.08894	0.34122	201	30	29	1
HALLMARK_PI3K_AKT_MTOR_SIGNALING	0.09404	0.34122	105	15	11	4
HALLMARK_IL6_JAK_STAT3_SIGNALING	0.10774	0.34122	83	33	33	0
HALLMARK_APICAL_SURFACE	0.11215	0.34122	43	7	4	3
HALLMARK_UV_RESPONSE_DN	0.11374	0.34122	143	13	9	4
HALLMARK_COMPLEMENT	0.12698	0.38093	192	31	27	4
HALLMARK_P53_PATHWAY	0.20696	0.54571	196	15	13	2
HALLMARK_XENOBIOTIC_METABOLISM	0.21354	0.54571	199	11	8	3
HALLMARK_PANCREAS_BETA_CELLS	0.27285	0.54571	39	2	1	1
HALLMARK_UV_RESPONSE_UP	0.30169	0.55244	154	11	11	0
HALLMARK_HEDGEHOG_SIGNALING	0.34683	0.55244	36	3	2	1
HALLMARK_IL2_STAT5_SIGNALING	0.48124	0.55244	198	31	29	2
HALLMARK_HYPOXIA	0.48452	0.55244	199	10	9	1
HALLMARK_ALLOGRAFT_REJECTION	0.48463	0.55244	216	65	63	2
HALLMARK_MYC_TARGETS_V2	0.52288	0.55244	59	1	1	0
HALLMARK_DNA_REPAIR	0.53436	0.55244	151	2	2	0
HALLMARK_TNFA_SIGNALING_VIA_NFKB	0.55244	0.55244	196	34	32	2
HALLMARK_MYOGENESIS	0.57264	0.57264	194	8	5	3
HALLMARK_APICAL_JUNCTION	0.67351	0.67351	195	15	9	6
HALLMARK_ADIPOGENESIS	0.67522	0.67522	196	6	6	0
HALLMARK_MTORC1_SIGNALING	0.67972	0.67972	203	5	5	0
HALLMARK_GLYCOLYSIS	0.67972	0.67972	199	5	5	0
HALLMARK_ANGIOGENESIS	0.68702	0.68702	36	4	3	1
HALLMARK_TGF_BETA_SIGNALING	0.69931	0.69931	52	3	3	0
HALLMARK_WNT_BETA_CATENIN_SIGNALING	0.72189	0.72189	41	2	2	0
HALLMARK_REACTIVE_OXYGEN_SPECIES_PATHWAY	0.7729	0.7729	52	1	1	0
HALLMARK_BILE_ACID_METABOLISM	0.7729	0.7729	113	1	1	0
HALLMARK_HEME_METABOLISM	0.81109	0.81109	192	3	3	0
HALLMARK_COAGULATION	0.8338	0.8338	140	18	16	2
HALLMARK_MYC_TARGETS_V1	0.84115	0.84115	200	2	2	0
HALLMARK_SPERMATOGENESIS	0.84115	0.84115	129	2	1	1
HALLMARK_G2M_CHECKPOINT	0.86574	0.86574	193	4	4	0
HALLMARK_E2F_TARGETS	0.88553	0.88553	198	3	3	0
HALLMARK_ANDROGEN_RESPONSE	0.89216	0.89216	112	1	1	0
HALLMARK_UNFOLDED_PROTEIN_RESPONSE	0.94892	0.94892	112	1	1	0
HALLMARK_FATTY_ACID_METABOLISM	0.94892	0.94892	166	1	1	0
HALLMARK_ESTROGEN_RESPONSE_EARLY	0.94898	0.94898	194	4	3	1
HALLMARK_ESTROGEN_RESPONSE_LATE	0.95393	0.95393	205	6	4	2
HALLMARK_KRAS_SIGNALING_DN	0.98228	0.98228	198	4	4	0
